# Supplementary material for: Spike residue 403 affects binding of coronavirus spikes to human ACE2
Source: Nat Commun. 2021 Nov 25;12:6855. doi: 10.1038/s41467-021-27180-0 (PMC8617078; doi:10.1038/s41467-021-27180-0)
Supplement: Supplementary file 4 — Supplementary Data 1 [file 41467_2021_27180_MOESM4_ESM.xlsx]

## Sheet: Figure 2
		p
a	SCoV 2 WT - SCoV 2 R403T	0.0033	two tailed T-test welch correction
	RaTG13 WT - RaTG13 2 T403R	0.0001	two tailed T-test welch correction
	RaTG13 2 T403R - RaTG13 T403A	0.0001	two tailed T-test welch correction
b	SCoV 2 WT - SCoV 2 R403T	<0.0001	two tailed T-test welch correction
	RaTG13 WT - RaTG13 2 T403R	0.0204	two tailed T-test welch correction
	RaTG13 2 T403R - RaTG13 T403A	0.0377	two tailed T-test welch correction
c ACE2	SCoV 2 WT - SCoV 2 R403T	<0.0001	two tailed T-test welch correction
	RaTG13 WT - RaTG13 2 T403R	<0.0001	two tailed T-test welch correction
	RaTG13 2 T403R - RaTG13 T403A	<0.0001	two tailed T-test welch correction
c ACE2 + TMPRSS2	SCoV 2 WT - SCoV 2 R403T	<0.0001	two tailed T-test welch correction
	RaTG13 WT - RaTG13 2 T403R	<0.0001	two tailed T-test welch correction
	RaTG13 2 T403R - RaTG13 T403A	<0.0001	two tailed T-test welch correction
d	RaTG13 WT - RaTG13 2 T403R	0.031	two tailed T-test welch correction
	RaTG13 2 T403R - RaTG13 T403A	0.029	two tailed T-test welch correction
f	SCoV 2 WT - SCoV 2 R403T	<0.0001	two tailed T-test welch correction
	RaTG13 WT - RaTG13 2 T403R	<0.0001	two tailed T-test welch correction
	RaTG13 2 T403R - RaTG13 T403A	<0.0001	two tailed T-test welch correction
g (left)	WT - R403T	0.0129	two tailed T-test welch correction (on Area under the curve)

## Sheet: Figure 3
		p
a	(ACE2) SCoV 2 WT - (ACE2) SCoV 2 R403T	0.0072
	(ACE2) RaTG13 WT - (ACE2) RaTG13 2 T403R	0.0028
	(ACE2) RaTG13 2 T403R - (ACE2) RaTG13 T403A	0.0021
	(ACE2) SCoV 2 WT - (ACE2 E37A) SCoV 2 WT	0.0104
	(ACE2) RaTG13 2 T403R - (ACE2 E37A) RaTG13 2 T403R	0.0042
	(ACE2 ACE2 D38A) RaTG13 WT - (ACE2 ACE2 D38A) RaTG13 2 T403R	0.0001
	(ACE2 ACE2 D38A) RaTG13 2 T403R -(ACE2 ACE2 D38A) RaTG13 T403A	0.0003
	(ACE2 ACE2 D38A) SCoV 2 WT - (ACE2 ACE2 E37A/D38A) SCoV 2 WT	0.0027
	(ACE2 ACE2 D38A) RaTG13 2 T403R - (ACE2 ACE2 E37A/D38A) RaTG13 2 T403R	0.0002
e	SCoV 2 WT - SCoV 2 R403T	0.0232
	RaTG13 WT - RaTG13 2 T403R	0.0024
	RaTG13 2 T403R - RaTG13 T403A	0.009

## Sheet: Figure 5
a	Human ACE2	SCoV 2 WT - SCoV 2 R403T	0.0675
		RaTG13 WT - RaTG13 2 T403R	0.0005
		RaTG13 2 T403R - RaTG13 T403A	0.0003
	R. affinis ACE2	SCoV 2 WT - SCoV 2 R403T	<0.0001
		RaTG13 WT - RaTG13 2 T403R	0.001
		RaTG13 2 T403R - RaTG13 T403A	<0.0001
	R. macrotis ACE2	SCoV 2 WT - SCoV 2 R403T	<0.0001
	R. pusillus ACE2	SCoV 2 WT - SCoV 2 R403T	0.0009
b	Ri Lu1 huACE2	SCoV 2 WT - SCoV 2 R403T	<0.0001
		RaTG13 WT - RaTG13 2 T403R	<0.0001
		RaTG13 2 T403R - RaTG13 T403A	<0.0001
