# Supplementary material for: Spike residue 403 affects binding of coronavirus spikes to human ACE2
Source: Nat Commun. 2021 Nov 25;12:6855. doi: 10.1038/s41467-021-27180-0 (PMC8617078; doi:10.1038/s41467-021-27180-0)
Supplement: Supplementary file 5 — Supplementary Data 2 [file 41467_2021_27180_MOESM5_ESM.xlsx]

## Sheet: Sheet1
Name	5'-...-3'	Methode
RaTG13-spike_for	cgtctagaatgTTCGTGTTCCTGGTGCTGC	PCR
RaTG13-spike_rev	gcACGCGTCTACGTAGAATCGAGACCGAGGAGAGGGTTAGGGATAGGCTTACCACCAGAACCGGTGTAGTGCAGCTTCACGCCCTTC	PCR
SARS-COV-2_S_FWD:	cgtctagaatgtttctgctgaccaccaagcggaccatg	PCR
SARS-COV-2_S_V5_RWS:	gcACGCGTCTACGTAGAATCGAGACCGAGGAGAGGGTTAGGGATAGGCTTACCACCAGAACCGGTGTAGTGCAGTTTCACGCCCTTC	PCR
RaTG13-S_T403R	cttcgtgatccgcggcgacgagg	Q5 Mut. Kit
RaTG13-S_T403A	cttcgtgatcgcaggcgacgagg	Q5 Mut. Kit
SARS-CoV2-S_ R403T	cttcgtgatcaccggagatgaagtgcgg	Q5 Mut. Kit
ACE2 fwd	cttctagaatgtcaagctcttcctggctcc	SOE-PCR
ACE2 RWS	cgacgcgtctaaaaggaggtctgaacatcatcagtg	SOE-PCR
ACE2_E37A fwd	caagtttaaccacgaagccgcagacctgttctatcaaagttcacttgc	SOE-PCR
ACE2_E37A RWS	gcaagtgaactttgatagaacaggtctgcggcttcgtggttaaacttg	SOE-PCR
ACE2_D38A fwd	caagtttaaccacgaagccgaagcactgttctatcaaagttcacttgc	SOE-PCR
ACE2_D38A RWS	gcaagtgaactttgatagaacagtgcttcggcttcgtggttaaacttg	SOE-PCR
ACE2_E37-D38AA fwd	caagtttaaccacgaagccgcagcactgttctatcaaagttcacttgc	SOE-PCR
ACE2_E37-D38AA rws	gcaagtgaactttgatagaacagtgctgcggcttcgtggttaaacttg	SOE-PCR
