# Supplementary material for: Spike residue 403 affects binding of coronavirus spikes to human ACE2
Source: Nat Commun. 2021 Nov 25;12:6855. doi: 10.1038/s41467-021-27180-0 (PMC8617078; doi:10.1038/s41467-021-27180-0)
Supplement: Supplementary file 11 — Source Data [file 41467_2021_27180_MOESM11_ESM.xlsx]

## Sheet: Figure 1
												c	ps	RatG13 S	RaTG13 T403R S	SCoV-2 R403T S	SCoV-2 S
													0	-3.443	-3.623	-0.33	-3.226
													4	-6.864	-7.064	-4.577	-7.019
													8	-7.984	-7.581	-4.91	-7.938
													12	-6.709	-6.977	-5.662	-8.554
													16	-6.907	-6.724	-5.321	-10.26
													20	-7.258	-7.485	-5.416	-7.927
													24	-7.925	-6.817	-4.77	-7.97
													28	-8.095	-7.33	-9.173	-7.863
													32	-8.812	-7.324	-9.263	-8.546
													36	-8.845	-7.716	-10.151	-8.83
													40	-8.999	-7.425	-9.929	-8.169
													44	-8.453	-7.954	-9.578	-10.916
													48	-9.686	-8.412	-9.865	-11.34
													52	-9.252	-8.035	-10.584	-11.04
													56	-9.62	-8.742	-9.778	-11.193
													60	-9.813	-9.446	-10.461	-10.789
													64	-9.13	-10.169	-10.213	-12.795
													68	-9.803	-9.46	-10.069	-11.666
													72	-10.373	-10.009	-9.552	-12.558
													76	-10.349	-10.397	-9.579	-12.225
													80	-10.24	-10.54	-10.136	-11.929
													84	-10.196	-11.254	-9.528	-12.427
													88	-10.413	-11.663	-10.124	-12.657
													92	-9.882	-10.712	-9.342	-12.146
													96	-10.623	-11.249	-9.731	-12.105
													100	-11.071	-12.272	-9.71	-11.663
													104	-10.691	-11.902	-9.934	-11.866
													108	-10.079	-11.7	-9.823	-11.389
													112	-10.518	-11.013	-9.44	-11.516
													116	-9.989	-10.966	-9.556	-11.981
													120	-10.551	-12.425	-10.492	-11.603
													124	-10.207	-12.511	-10.279	-11.305
													128	-9.706	-11.812	-10.038	-11.464
													132	-10.513	-11.677	-11.26	-11.384
													136	-10.32	-13.153	-11.22	-11.134
													140	-10.393	-12.301	-10.626	-11.75
													144	-10.31	-12.209	-10.345	-11.394
													148	-10.7	-12.561	-11.425	-11.608
													152	-11.255	-12.297	-10.692	-12.089
													156	-10.188	-12.096	-11.572	-11.634
													160	-10.319	-11.914	-11.014	-11.383
													164	-10.319	-11.914	-11.014	-11.383

## Sheet: Figure 2
																		a	vector	11	2	10
																			SCoV-2 S	5959	5628	5268
																			SCoV-2 S R403T	3846	3538	2861
																			RaTG13 S	37	31	32
																			RaTG13 S T403R	869	762	692
																			RaTG13 S T403A	29	32	33
																		b	vector	0.333333	0.666667	1
																			SCoV-2 S	384	363	332
																			SCoV-2 S R403T	81	76.3333	67
																			RaTG13 S	0	0.333333	0.666667
																			RaTG13 S T403R	2.66667	5.66667	7
																			RaTG13 S T403A	1.66667	0.666667	1
																				A549 ACE2			A549 ACE2 + TMPRSS2			A549 TMPRSS2			A549
																		c	vector	3.66667	8.66667	7	9	3	3	6.33333	5	4.66667	4	3.66667	2.66667
																			SCoV-2 S	573.333	586.333	588.667	2240	2294.67	2357.67	36.3333	38.6667	31.3333	6.66667	8.33333	6
																			SCoV-2 S R403T	323	310	335.333	1216.33	1295.33	1236.67	5	6	3.33333	2.66667	3.33333	2.33333
																			RaTG13 S	69	53	69	75.3333	70	73	4.33333	2	1	2	2.66667	1
																			RaTG13 S T403R	464	435.667	428	493	445.333	447.333	4.66667	5.66667	2.66667	0.666667	1	2.66667
																			RaTG13 S T403A	66.6667	61.3333	65.6667	67.3333	68.3333	68.3333	1.66667	2	1.66667	0.666667	1.33333	0.333333
																		d	vector	0	3	0
																			SCoV-2 S	100	100	100
																			SCoV-2 S R403T	52	121	86
																			RaTG13 S	3	4	2
																			RaTG13 S T403R	16	49	41
																			RaTG13 S T403A	0	2	4
																		f	vector	16720	16130	17030
																			SCoV-2 S	108180	101840	104330
																			SCoV-2 S R403T	69070	65140	66420
																			RaTG13 S	17620	17830	17810
																			RaTG13 S T403R	37630	36020	35830
																			RaTG13 S T403A	18320	18450	19110
																		g (left, wt)	WT 0,005 0	1	1	1
																			WT 0,005 10	0.935409	0.929034	1.10465
																			WT 0,005 24	113.207	123.758	119.707
																			WT 0,005 34	543.962	450.837	469.313
																			WT 0,005 48	1787.12	1244.25	1775.02
																			WT 0,005 72	2167.69	1491.13	2057.62
																		g (left, R403T)	R403T 0,005 0	1	1	1
																			R403T 0,005 10	0.923921	1.41039	1.01933
																			R403T 0,005 24	47.7558	56.2827	44.3459
																			R403T 0,005 34	301.015	270.75	338.707
																			R403T 0,005 48	964.68	807.089	855.212
																			R403T 0,005 72	1230.09	1000.05	1297.1
																		g (right, wt)	WT 0,02 0	1	1	1
																			WT 0,02 10	0.890757	1.08015	1.04471
																			WT 0,02 24	58.7613	58.9102	49.0149
																			WT 0,02 34	173.786	137.954	149.067
																			WT 0,02 48	383.969	276.362	314.401
																			WT 0,02 72	430.408	335.058	392.341
																		g (right, R403T)	R403T 0,02 0	1	1	1
																			R403T 0,02 10	1.19957	1.04081	0.842319
																			R403T 0,02 24	33.6697	35.6079	34.8869
																			R403T 0,02 34	131.662	99.2411	105.555
																			R403T 0,02 48	310.747	220.168	227.759
																			R403T 0,02 72	334.312	253.174	276.97

## Sheet: Figure 3
																	ACE2			ACE2 E37A			ACE2 D38A			ACE2 E37A/D38A
														a	vector		6.33333	7.33333	6.66667	3.33333	6.66667	6.33333	6.66667	6.33333	4.33333	8.66667	5.33333	3.66667
															SCoV-2 S		1228	1276.67	1366.67	927.667	989.333	723	1165.33	1265.33	1340.67	893.667	911.333	929.333
															SCoV-2 S R403T		862.667	677.333	953.333	853.333	706.667	843.333	704	504.667	784	862.667	714.667	772
															RaTG13 S		309	199	259	295.333	242.667	313.333	232.667	210.333	201	192.667	231.667	216.333
															RaTG13 S T403R		775	1052	1124	335.333	365.333	368	704	642	608	217.667	268	222
															RaTG13 S T403A		259.333	193.667	200.333	288.667	246	300	228	272.667	210	259	238	287.333
														b	ACE2		1	1	1
															ACE2 E37A		1.0234	0.917252	1.14403
															ACE2 D38A		0.816706	0.942431	1.24041
															ACE2 E37A/D38A		0.7752	1.17673	1.17255
														d
														e (left)	buffer		0.040667	0.046333	0.047
															vector		0.177333	0.143667	0.154333
															SCoV-2 S		0.574333	0.482	0.482667
															SCoV-2 S R403T		0.421	0.361333	0.376667
															RaTG13 S		0.212333	0.187333	0.205333
															RaTG13 S T403R		0.426333	0.344667	0.361667
															RaTG13 S T403A		0.155667	0.250333	0.153333
														e (right)	vector		0.03	0.02	-0.02
															SCoV-2 S		1	1	1
															SCoV-2 S R403T		0.406843	0.704626	0.496813
															RaTG13 S		2.3828	1.59472	1.31976
															RaTG13 S T403R		2.00771	1.92507	1.4022
															RaTG13 S T403A		2.1065	1.71972	1.616

## Sheet: Figure 4
												b	Supernatants		165 kDa			93 kDa			72 kDa			others
													WT		54.2	42.6	45.4	41.9	53.3	48.1	na	na	na	2.3	2.3	2.3
													R403T		75.5	44.7	59	21.5	49.6	35.3	na	na	na	2.9	2.9	2.9
													WT		83.3	84	81.5	15.5	15.3	15.2	na	na	na	1.2	1.2	1.2
													T403R		85.9	86.6	87	12.6	12.4	10.2	na	na	na	1	1	1
													T403A		82	81.6	81.5	16.7	17.8	15.9	na	na	na	0.7	0.7	0.7
													WT + ACE2		56.8	40	42.8	3.3	3.2	3.4	22.1	37.5	30.6	20.1	20.1	20.1
													R403T + ACE2		59.3	39.6	53.7	3.2	3.2	2.6	18.7	33.3	24	20.8	20.8	20.8
													WT + ACE2		83.6	71.5	66	11.1	16.9	19.6	4.2	9.2	11	2.4	2.4	2.4
													T403R + ACE2		70.4	64.5	58.3	4.4	4.6	6.2	12.6	19.1	22.6	12.4	12.4	12.4
													T403A + ACE2		78.8	75	69.6	13.9	13.5	14.6	4.5	6.5	7.4	5.4	5.4	5.4
													Cells
													WT		40.2604	36.0306	40.9036	33.0202	36.7403	32.0403	na	na	na	27.0016	27.0016	27.0016
													R403T		62.3092	54.7293	55.962	23.5228	29.4171	29.3209	na	na	na	14.9129	14.9129	14.9129
													WT		67.8542	59.2494	59.2327	20.7709	24.7016	25.8761	na	na	na	14.105	14.105	14.105
													T403R		68.5528	61.4248	59.5644	18.067	22.6037	23.6925	na	na	na	15.3649	15.3649	15.3649
													T403A		60.8534	59.6823	61.5703	23.5014	25.1293	23.8773	na	na	na	15.1287	15.1287	15.1287
													WT + ACE2		8.29132	8.07257	6.02979	1.81523	0.823154	0.196243	67.1534	71.1233	70.3055	22.0631	22.0631	22.0631
													R403T + ACE2		15.1083	13.5353	13.4071	1.49437	0.750416	0.0541386	57.8838	62.8967	62.3369	24.1776	24.1776	24.1776
													WT + ACE2		55.9831	60.1499	55.6123	10.2021	9.13044	10.4429	28.1918	26.2204	28.885	5.0607	5.0607	5.0607
													T403R + ACE2		35.112	40.5861	26.5535	2.85598	1.01674	1.26025	49.9527	46.9408	56.3355	13.1288	13.1288	13.1288
													T403A + ACE2		58.2218	66.3278	61.2048	9.6828	6.62856	5.44673	25.9066	22.5624	27.5637	5.48492	5.48492	5.48492
												c left	mock			E64 d			Camostat			E64 d/camostat
													198.667	177.667	207	55	63	54.6667	204.333	181	185	65.3333	51.3333	62
													187.333	187.667	177.333	85.6667	75	74.6667	199.333	189.333	195.667	77.6667	85.3333	72
													168.667	173	196.667	102.667	100	131.667	182.333	163.333	194.333	107.667	107.333	110.667
													194.333	191	171	133	128.667	127.667	164.667	190.333	182.333	125.333	132	119.667
													185	169	181.667	147	164	162	182.667	182	180.333	144.333	141.333	156.667
													177	162.333	172	160	176	173.667	168	184.667	174.333	183.333	172.667	190.667
													173	164.667	169	182	175	190.333	196.333	175	205.667	198.667	185.667	195.667
													172	187.667	187	195.333	178.667	191.667	177	193.333	205.667	203.333	208.667	211.667
												c right	355.333	335	305.667	60.3333	53.6667	75	299	299	320	80	70.6667	79
													327.667	319	309.333	75.3333	75	69.6667	263.333	284	331	73.3333	68.3333	81.3333
													320.667	291.667	309.667	83.6667	86	73	290.333	306.333	349	63.3333	64	71
													325.333	295.333	297.333	86.3333	91	87.3333	330	328.333	290.333	90.6667	101.667	87.6667
													362.667	348	326	150	130.667	122	343	302.333	305	126.333	140.333	131.667
													346.333	319	333	213	188	194.333	350	337.333	299	171.333	167.333	217.333
													374.667	300.333	312	276	295.667	230.333	325.333	325.667	283	211.667	211.667	222.333
													361.333	345.667	329.667	311	398.333	246.333	305.333	336	354.333	234.333	250.333	264.667

## Sheet: Figure 5
													a	Human ACE2			R. affinis ACE2			R. Macrotis ACE2			R. pusillus ACE2
													mock	1208	1170	832	63	36	38	266	495	681	459	555	435
													SCoV-2 S	212762	194980	167534	485	465	416	16644	17245	16582	13043	12848	10389
													SCoV-2 S R403T	166805	151732	129640	132	137	134	5328	4784	4600	4498	4564	3793
													RaTG13 S	89417	88711	82464	203	182	232	284	414	505	1814	1558	757
													RaTG13 S T403R	235500	232441	195704	345	335	361	389	492	605	1405	1228	802
													RaTG13 S T403A	69814	71041	64320	193	198	188	380	462	599	1303	1133	736
													b	TB 1 Lu			Ri Lu ACE2
													mock	0	0	7.7	3.3	2.7	5
													SCoV-2 S	1.3	2.7	3.3	135.7	147	140.7
													SCoV-2 S R403T	8.3	2.7	9	31.3	26	27
													RaTG13 S	7.7	4.3	4	5.3	7	11
													RaTG13 S T403R	1.3	9.3	8	154.3	170.7	151.3
													RaTG13 S T403A	10.7	8.7	11.7	9.3	13	14

## Sheet: Figure 6
														a (left)	Vector			SCoV-2 S			SCoV-2 S R403T			RaTG13 S			RaTG13 S T403R			RaTG13 S T403A			Pangolin CoV S			VSVG
														0	1	0	0	3538	2357	2331	1517	1484	1570	2	6	10	385	361	420	15	19	13	1710	1644	1737	4045	4553	4178
														0.390625	0	0	0	1900	1645	1471	1022	1052	802	8	4	7	357	294	331	11	9	6	1544	1108	1055	3657	3989	3330
														1.5625	0	0	2	1403	1160	1187	624	733	589	2	5	7	263	231	228	9	12	8	1319	1057	964	3472	4019	3455
														6.25	0	0	1	625	398	425	351	383	368	0	1	2	70	49	73	3	3	5	861	680	613	3455	4350	3972
														25	0	2	1	10	11	14	16	12	12	2	1	1	6	9	12	2	1	4	677	699	598	3623	4466	4128
														100	0	0	1	6	5	5	12	10	15	0	0	2	4	6	4	1	0	2	553	580	596	3581	3991	4080
														a (right)	SCoV-2 S			SCoV-2 S R403T			RaTG13 S T403R			Pangolin CoV S			VSVG
														0	1	1	1	1	1	1	1	1	1	1	1	1	1	1	1
														0.390625	0.537	0.698	0.631	0.674	0.709	0.511	0.926	0.814	0.787	0.956	0.696	0.657	0.904	0.876	0.797
														1.5625	0.397	0.492	0.509	0.411	0.494	0.375	0.682	0.64	0.542	0.761	0.699	0.575	0.858	0.883	0.827
														6.25	0.177	0.169	0.182	0.232	0.258	0.235	0.183	0.135	0.174	0.473	0.453	0.379	0.854	0.955	0.951
														25	0.003	0.005	0.006	0.01	0.008	0.008	0.015	0.024	0.028	0.402	0.408	0.372	0.896	0.981	0.988
														100	0.002	0.002	0.002	0.008	0.007	0.01	0.01	0.016	0.01	0.312	0.348	0.345	0.885	0.877	0.977
														b (left)	Vector			SCoV-2 S			SCoV-2 S R403T			RaTG13 S			RaTG13 S T403R			RaTG13 S T403A			Pangolin CoV S			VSVG
														0	25	18.7	13	1252	1232.3	1212.3	861.7	760	700	20	22.7	10.7	113	113.7	124	4.3	3.7	2.7	390.7	403.3	397.7	5268.7	4910.7	5520.3
														3.9	9	16	12.7	647	597	622	375	358.3	406.7	20	18.7	15.7	98.3	79.7	72.7	7	6.7	6.3	344.7	351.7	327.7	5092.7	5049.3	5566
														15.6	11.7	8.3	11	360	225.7	233.3	86.7	85	126.7	9.3	17.3	16.7	92.7	67.3	72.7	4	5.7	7.3	391.7	320	337.7	5013.3	4954	5511.3
														62.5	18.3	10.7	12.3	73	28.3	36.7	13.3	28.3	15	14.7	8.7	14	91.3	73.7	67.3	5.3	4.3	4.3	329.7	330.7	320	5059.3	4853.3	5605.3
														250	13.3	15.3	12.3	14	4.3	4	1.7	1.7	15	20	15	15	91	84.7	79	1.3	3.3	4.3	359	344.7	342.3	5034	4571.3	5311
														1000	12	12	11	0	1.3	3	5	11.7	3.3	17.3	14.7	12.7	99	79.7	103.3	2.7	8.7	4.7	320.3	343.3	351.7	4788	4534	5053.3
														b (right)	SCoV-2 S			SCoV-2 S R403T			RaTG13 S T403R			Pangolin CoV S			VSVG
														0	1	1	1	1	1	1	1	1	1	1	1	1	1	1	1
														3.90625	0.516773	0.484447	0.51306	0.435203	0.471491	0.580952	0.870206	0.70088	0.586022	0.882253	0.871901	0.823973	0.966595	1.02824	1.00827
														15.625	0.28754	0.183121	0.192466	0.10058	0.111842	0.180952	0.820059	0.592375	0.586022	1.00256	0.793388	0.84912	0.951537	1.00882	0.99837
														62.5	0.0583067	0.0229916	0.0302447	0.0154739	0.0372807	0.0214286	0.80826	0.648094	0.543011	0.843857	0.819835	0.804694	0.960268	0.988325	1.0154
														250	0.0111821	0.00351636	0.00329942	0.00193424	0.00219298	0.0214286	0.80531	0.744868	0.637097	0.918942	0.854545	0.860855	0.95546	0.930899	0.96208
														1000	0	0.00108196	0.00247457	0.00580271	0.0153509	0.0047619	0.876106	0.70088	0.833333	0.819966	0.85124	0.884325	0.908769	0.923296	0.915404
														c (left)	SCoV-2 S			RaTG13 S T403R			VSVG
														0	1825	1841	1803	430	430	424	1588	1544	1618
														0.001	1735	1750	1650	345	364	360	1546	1604	1645
														0.0039	1688	1813	1781	320	304	302	1571	1599	1661
														0.0156	1654	1711	1611	232	218	173	1633	1599	1646
														0.0625	1395	1459	1392	79	66	47	1651	1561	1597
														0.25	895	934	939	11	9	5	1471	1613	1647
														1	58	132	131	3	3	3	1506	1621	1584
														c (right)	SCoV-2 S			RaTG13 S T403R			VSVG
														0	1	1	1	1	1	1	1	1	1
														0.001	0.95	0.95	0.92	0.8	0.85	0.85	0.97	1.04	1.02
														0.0039	0.92	0.98	0.99	0.74	0.71	0.71	0.99	1.04	1.03
														0.0156	0.91	0.93	0.89	0.54	0.51	0.41	1.03	1.04	1.02
														0.0625	0.76	0.79	0.77	0.18	0.15	0.11	1.04	1.01	0.99
														0.25	0.49	0.51	0.52	0.03	0.02	0.01	0.93	1.04	1.02
														1	0.03	0.07	0.07	0.01	0.01	0.01	0.95	1.05	0.98
														d (left)	1	SD		2	SD		3	SD		4	SD		5	SD		6	SD		7	SD		8	SD		9	SD		10	SD		11	SD		12	SD
														0	1	0.1		1	0.1		1	0.1		1	0.2		1	0.1		1	0.1		1	0.1		1	0.1		1	0.2		1	0.1		1	0.1		1	0.2
														0.005	1.07	0.2		0.87	0.2		1.01	0.1		0.79	0.1		1.02	0.1		0.9	0.1		0.74	0.1		0.96	0.2		0.99	0		0.82	0.1		0.8	0.1		0.83	0.1
														0.02	0.86	0.1		0.83	0.1		0.81	0.1		0.43	0.2		0.89	0.1		0.66	0.1		0.59	0		0.83	0.1		0.75	0.1		0.74	0.1		0.79	0		0.58	0
														0.078	0.55	0.1		0.37	0.1		0.68	0.1		0.2	0		0.76	0.1		0.16	0		0.36	0.1		0.33	0.1		0.35	0.1		0.48	0.1		0.36	0		0.17	0
														0.313	0.1	0		0.04	0		0.25	0.1		0.01	0		0.41	0.1		0.03	0		0.06	0		0.06	0		0.03	0		0.07	0		0.08	0		0.02	0
														1.25	0.01	0		0	0		0.01	0		0	0		0.03	0		0	0		0	0		0	0		0	0		0	0		0	0		0	0
														5	0	0		0	0		0.01	0		0	0		0	0		0.01	0		0	0		0	0		0	0		0	0		0.01	0		0	0
														20	0	0		0	0		0.01	0		0	0		0	0		0.01	0		0	0		0	0		0	0		0	0		0.01	0		0	0
														d (right)	1	SD		2	SD		3	SD		4	SD		5	SD		6	SD		7	SD		8	SD		9	SD
														0	1	0.1		1	0.2		1	0.1		1	0.1		1	0		1	0		1	0.1		1	0.2		1	0
														0.005	0.97	0.1		0.83	0.1		0.94	0.1		0.97	0.1		0.88	0.1		0.98	0		0.88	0.1		0.79	0.1		0.91	0.1
														0.02	0.94	0.1		0.35	0.1		0.91	0.1		0.84	0.2		0.76	0.1		0.86	0.1		0.77	0.1		0.51	0.1		0.58	0.1
														0.078	0.44	0.1		0.05	0		0.66	0		0.7	0		0.46	0		0.75	0.1		0.43	0		0.14	0		0.13	0
														0.313	0.04	0		0	0		0.27	0		0.27	0.1		0.09	0		0.33	0		0.06	0		0.01	0		0	0
														1.25	0	0		0	0		0.03	0		0.01	0		0	0		0.03	0		0	0		0	0		0	0
														5	0	0		0	0		0	0		0	0		0	0		0	0		0	0		0	0		0	0
														20	0.03	0		0.04	0		0	0		0	0		0	0		0	0		0	0		0	0		0	0
														e	BT/BT (9 Sera)			AZ/BT (22 Sera)
														0	1	0		1	0
														0.005	0.89	0.08		0.86	0.15
														0.02	0.69	0.25		0.65	0.2
														0.078	0.4	0.28		0.32	0.19
														0.313	0.12	0.13		0.06	0.09
														1.25	0.01	0.01		0	0.01
														5	0	0		0	0
														20	0.01	0.02		0	0
														f (left)	AZ/BT SCoV-2	SD		AZ/BT RaTG13	SD
														0	1	0		1	0
														0.005	0.9	0.1		0.86	0.15
														0.02	0.76	0.2		0.65	0.2
														0.078	0.52	0.22		0.32	0.19
														0.313	0.18	0.14		0.06	0.09
														1.25	0.02	0.04		0	0.01
														5	0	0		0	0
														20	0	0.01		0	0
														f (right)	BT/BT SCoV-2	SD		BT/BT RaTG13	SD
														0	1	0		1	0
														0.005	0.86	0.1		0.89	0.08
														0.02	0.69	0.23		0.69	0.25
														0.078	0.49	0.3		0.4	0.28
														0.313	0.26	0.26		0.12	0.13
														1.25	0.05	0.09		0.01	0.01
														5	0	0.01		0	0
														20	0	0		0.01	0.02

## Sheet: S1
							left	vector		6	5	5
								WT		36	39	31
								R403T		5	6	3
								WT		4	2	1
								T403R		5	6	3
								T403A		2	2	2
							left	vector		4	4	3
								WT		7	8	6
								R403T		3	3	2
								WT		2	3	1
								T403R		1	1	3
								T403A		1	1	0

## Sheet: S4
										b (top)	S WT	0.107659	0.308332	0.25305
											S R403T	0.133919	0.118599	0.140191
											S2 WT	0.245236	0.419006	0.398603
											S2 R403T	0.19857	0.254689	0.253671
										b (bottom)	S WT	0.195226	0.576524	0.36827
											S R403T	0.241988	0.174211	0.331639
											S2 WT	0.181203	0.233555	0.261458
											S2 R403T	0.17291	0.125336	0.163525

## Sheet: S5
											a	SARS CoV 2 S			RaTG13 S			RaTG13 S T403R
											100	926	902	879	22	11	13	443	445	405
											12.5	948	836	832	8	24	12	465	433	465
											1.5625	938	890	867	24	31	20	479	533	449
											0.195313	850	896	867	13	31	13	498	470	476
											0.024414	818	863	798	15	22	20	463	445	444
											0.003052	829	836	808	18	23	25	503	502	545
											0	812	801	891	6	17	11	507	502	517
											b	S CoV 2 wt
											Untreated	241056	123592	197369
											0.02	256809	128120	191938
											0.19	147868	106676	157993
											1.56	108531	207387	111151
											12.5	160323	175063	124536
											100	158245	250846	189351
